# Supplementary material for: Choriocapillaris flow deficit in a pachychoroid spectrum disease using en face optical coherence tomography angiography averaging
Source: PLoS One. 2022 Sep 12;17(9):e0271747. doi: 10.1371/journal.pone.0271747 (PMC9467345; doi:10.1371/journal.pone.0271747)
Supplement: S1 Data — (XLSX) [file pone.0271747.s001.xlsx]

## Sheet: NOR
Age (yr)	Sex(M1F2)	Axial length (mm)	SFCT (µm)	Number of flow voids	Total flow void area (㎟）	Average size of the flow voids (µ㎡)
67	1	24.62	262	2576	0.472549	184
68	1	26.1	215	1762	1.10401	629
64	1	24.65	229	1809	0.991113	550
54	1	25.43	210	2959	0.921023	313
64	1	23.75	300	1866	1.04576	562
69	2	23.24	283	1615	0.958085	595
45	1	26.86	304	2009	0.820335	410
40	1	24.63	304	1899	0.86344	457
80	2	23.04	212	1659	1.05821	639
59	2	24.56	300	1571	1.11045	709
68	2	24.28	203	1902	0.925272	488
72	1	23.01	229	1484	1.00278	678
72	2	24.28	246	1626	0.9245	569
72	2	23.66	266	1576	1.00153	638
68	1	24.74	193	1853	0.95569	518
68	1	26.26	291	1569	1.13445	727
59	1	25.52	276	1739	0.938344	541
71	1	23.34	284	1721	0.934997	545
63	2	23.13	221	2059	0.797925	388
56	1	26.01	254	2257	0.629903	279
70	1	23.3	225	1695	0.748598	442
67	2	24.47	204	1658	1.12895	682
68	2	24.27	237	1881	1.01733	542
77	1	25.4	242	1587	0.770828	486
72	2	23.83	213	2023	0.824824	409
41	1	25.2	203	1876	0.50853	271
62	1	25.13	234	1869	0.927478	497
69	2	22.36	258	1505	0.98713	657
78	1	24.31	217	1607	0.86	536
74	2	22.72	275	1558	1.03794	668

## Sheet: PPE
Age (yr)	Sex(M1F2)	Axial length (mm)	SFCT (µm)	pachyvessel	Number of flow voids	Total flow void area (㎟）	Average size of the flow voids (µ㎡)
65	1	25.3	422.5	0	1819	1.38509	867.182
76	1	23.68	570.5	1	1536	1.58377	898.647
59	1	25.16	282.5	0	1787	1.4059	657.051
55	1	23.29	532.5	1	1642	1.03584	633.671
82	1	22.32	411	1	1417	1.51576	1086.74
52	2	26.31	363.5	1	1725	1.20396	701.863
69	1	23.69	322	1	1654	1.1111	675.608
61	1	23.88	273	1	1341	1.16409	874.314
53	1	23.96	314	1	1501	0.849638	566.646
52	2	23.86	338	1	1570	1.02872	658.167
67	1	22.95	306	0	1384	1.08513	790.561
58	1	24.39	290.5	1	1675	0.922474	551.891
65	1	24.5	375.5	1	1296	1.37921	1070.45
73	1	23.01	427	1	1285	1.15516	919.195
64	1	24.59	321	1	1493	1.14526	769.85
51	1	24.76	256	1	1509	1.12916	750.907
68	1	24.41	309.5	1	1423	1.39647	988.581
64	1	24.1	333.5	0	1243	1.18705	958.102
50	1	24.41	390	1	1453	1.08105	745.766
67	2	23.1	364	1	1128	1.0575	944.987
62	2	22.97	478	1	1386	1.00612	729.406
60	2	23.75	541	1	1616	1.07967	671.256
72	1	24.34	249.5	1	1590	1.22589	774.098
62	2	26.044	312.5	0	1454	1.33864	924.8
70	1	23.51	308.5	1	1410	1.21462	865.07
61	1	24.22	415.5	1	1516	1.07112	708.764
53	1	24.35	420.5	1	1433	1.00095	700.507
72	1	23.25	428.5	0	1459	1.09517	753.602
48	1	25.09	360	1	1486	1.06723	719.57
48	1	22.7	420.5	0	1551	0.810448	523.327
69	1	23.69	375	1	1327	1.29635	982.444
72	2	22.05	473	1	1340	0.986658	800.92

## Sheet: pachyvessel non-pachyvessel
pachyvessel+	Age (yr)	Sex(M1F2)	SFCT (µm)	pachyvessel	Number of flow voids	Total flow void area (㎟）	Average size of the flow voids (µ㎡)	fellow eye		pachyvesselー	Age (yr)	Sex(M1F2)	SFCT (µm)	pachyvessel	Number of flow voids	Total flow void area (㎟）	Average size of the flow voids (µ㎡)	fellow eye
	76	1	570.5	1	1536	1.58377	898.647	PNV			65	1	422.5	0	1819	1.38509	867.182	CSC
	55	1	532.5	1	1642	1.03584	633.671	CSC			59	1	282.5	0	1787	1.4059	657.051	PNV
	82	1	411	1	1417	1.51576	1086.74	PNV			67	1	306	0	1384	1.08513	790.561	PNV
	52	2	363.5	1	1725	1.20396	701.863	CSC			64	1	333.5	0	1243	1.18705	958.102	PPE
	69	1	322	1	1654	1.1111	675.608	CSC			62	2	312.5	0	1454	1.33864	924.8	PPE
	61	1	273	1	1341	1.16409	874.314	PNV			72	1	428.5	0	1459	1.09517	753.602	PNV
	53	1	314	1	1501	0.849638	566.646	CSC			48	1	420.5	0	1551	0.810448	523.327	PPE
	52	2	338	1	1570	1.02872	658.167	CSC
	58	1	290.5	1	1675	0.922474	551.891	PNV
	65	1	375.5	1	1296	1.37921	1070.45	PNV
	73	1	427	1	1285	1.15516	919.195	PNV
	64	1	321	1	1493	1.14526	769.85	PNV
	51	1	256	1	1509	1.12916	750.907	CSC
	68	1	309.5	1	1423	1.39647	988.581	PNV
	50	1	390	1	1453	1.08105	745.766	CSC
	67	2	364	1	1128	1.0575	944.987	PNV
	62	2	478	1	1386	1.00612	729.406	PNV
	60	2	541	1	1616	1.07967	671.256	CSC
	72	1	249.5	1	1590	1.22589	774.098	CSC
	70	1	308.5	1	1410	1.21462	865.07	PNV
	61	1	415.5	1	1516	1.07112	708.764	PNV
	53	1	420.5	1	1433	1.00095	700.507	CSC
	48	1	360	1	1486	1.06723	719.57	PNV
	69	1	375	1	1327	1.29635	982.444	PNV
	72	2	473	1	1340	0.986658	800.92	PPE

## Sheet: distance between RPE achyvessel
pachyvessel+	fovea	1mm nasal	1mm temporal	1mm upper	1mm lower	ave	pachyvesel-	fovea	1mm nasal	1mm temporal	1mm upper	1mm lower	ave
	69	49	59	118	62	71.4		62	66	83	77	59	69.4
	65	69	46	125	77	76.4		84	59	85	79	84	78.2
	56	41	46	66	35	48.8		107	83	107	121	114	106.4
	93	55	79	68	64	71.8		159	121	73	132	145	126
	100	60	69	66	83	75.6		114	95	97	144	86	107.2
	35	90	53	77	67	64.4		152	155	107	182	114	142
	26	73	45	66	39	49.8		140	135	100	110	121	121.2
	52	56	55	76	87	65.2
	76	97	125	52	73	84.6						Ave	107.2
	94	105	86	93	94	94.4						SD	23.9969
	110	88	49	69	100	83.2
	93	77	52	35	58	63
	55	45	28	12	14	30.8
	28	65	41	31	52	43.4
	35	25	44	41	52	39.4
	52	66	60	42	59	55.8
	76	31	59	73	25	52.8
	21	45	76	39	72	50.6
	36	42	43	25	28	34.8
	21	59	43	39	51	42.6
	69	76	131	59	46	76.2
	31	45	66	41	73	51.2
	120	86	121	80	105	102.4
	98	103	94	73	100	93.6
	66	90	105	65	59	77
					Ave	63.968
					SD	19.1868

## Sheet: pachyvessel+ corelation  merge
pachyvessel+	Age	SFCT	pachyvessel	Number of flow voids	Total flow void area (㎟）	Average size of the flow voids (µ㎡)					yellow	red-yellow		yellow/red	%		choroid pachyvessel		area(pxil)	%
	76	570.5	1	1536	1.58377	898.647					13366	129188		0.093761	9.3761				0.823	10.3197
	55	532.5	1	1642	1.03584	633.671					8318	77357		0.0970878	9.70878				0.64	8.02508
	82	411	1	1417	1.51576	1086.74					42750	137814		0.236758	23.6758				1.843	23.1097
	52	363.5	1	1725	1.20396	701.863					14230	82013		0.147855	14.7855				1.286	16.1254
	69	322	1	1654	1.1111	675.608					7535	85955		0.0805969	8.05969				0.672	8.42633
	61	273	1	1341	1.16409	874.314					21243	70205		0.232296	23.2296				2.2	27.5862
	53	314	1	1501	0.849638	566.646					13327	53416		0.199676	19.9676				1.511	18.9467
	52	338	1	1570	1.02872	658.167					26732	51273		0.342696	34.2696				2.586	32.4263
	58	290.5	1	1675	0.922474	551.891					18598	33347		0.358033	35.8033				3.147	39.4608
	65	375.5	1	1296	1.37921	1070.45					14177	103047		0.120939	12.0939				1.002	12.5643
	73	427	1	1285	1.15516	919.195					13639	84177		0.139435	13.9435				0.719	9.01567
	64	321	1	1493	1.14526	769.85					15761	80623		0.163523	16.3523				1.188	14.8966
	51	256	1	1509	1.12916	750.907					21379	59954		0.262858	26.2858				2.504	31.3981
	68	309.5	1	1423	1.39647	988.581					31332	134450		0.188995	18.8995				1.717	21.5298
	50	390	1	1453	1.08105	745.766					21954	48016		0.313763	31.3763				2.555	32.0376
	67	364	1	1128	1.0575	944.987					44721	59965		0.427192	42.7192				3.546	44.4639
	62	478	1	1386	1.00612	729.406					14882	79761		0.157244	15.7244				1.409	17.6677
	60	541	1	1616	1.07967	671.256					18691	59973		0.237606	23.7606				1.697	21.279
	72	249.5	1	1590	1.22589	774.098					33344	65869		0.336085	33.6085				2.8	35.1097
	70	308.5	1	1410	1.21462	865.07					18713	86972		0.177064	17.7064				1.576	19.7618
	61	415.5	1	1516	1.07112	708.764					598799	749315		0.444175	44.4175				1.663	20.8527
	53	420.5	1	1433	1.00095	700.507					13086	63896		0.169988	16.9988				1.341	16.815
	48	360	1	1486	1.06723	719.57					9207	57486		0.13805	13.805				1.289	16.163
	69	375	1	1327	1.29635	982.444					11922	78328		0.1321	13.21				1.237	15.511
	72	473	1	1340	0.986658	800.92					12692	95834		0.116949	11.6949				0.892	11.185
Ave	62.52	379.16	1	1470.08	1.14831	791.572								0.212589	21.2589					20.9871
SD	9.0338	86.1997	0	138.381	0.172309	144.115								0.102109	10.2109					9.79735
corelation R	-0.168	-0.322		-0.038	-0.264	-0.154
p	0.422	0.105		0.858	0.203	0.462

## Sheet: pachyvessel+ fellow eye
pachyvesssel	fellow eye	Number of flow voids	Total flow void area (㎟）	Average size of the flow voids (µ㎡)		PNV	Number of flow voids	Total flow void area (㎟）	Average size of the flow voids (µ㎡)	CSC	Number of flow voids	Total flow void area (㎟）	Average size of the flow voids (µ㎡)	PPE	Number of flow voids	Total flow void area (㎟）	Average size of the flow voids (µ㎡)
1	PNV	1536	1.58377	898.647			1536	1.58377	898.647		1642	1.03584	633.671		1340	0.986658	800.92
1	CSC	1642	1.03584	633.671			1417	1.51576	1086.74		1725	1.20396	701.863		1243	1.18705	958.102
1	PNV	1417	1.51576	1086.74			1341	1.16409	874.314		1654	1.1111	675.608		1454	1.33864	924.8
1	CSC	1725	1.20396	701.863			1675	0.922474	551.891		1501	0.849638	566.646		1551	0.810448	523.327
1	CSC	1654	1.1111	675.608			1296	1.37921	1070.45		1570	1.02872	658.167
1	PNV	1341	1.16409	874.314			1285	1.15516	919.195		1509	1.12916	750.907
1	CSC	1501	0.849638	566.646			1493	1.14526	769.85		1453	1.08105	745.766
1	CSC	1570	1.02872	658.167			1423	1.39647	988.581		1616	1.07967	671.256
1	PNV	1675	0.922474	551.891			1128	1.0575	944.987		1590	1.22589	774.098
1	PNV	1296	1.37921	1070.45			1386	1.00612	729.406		1433	1.00095	700.507
1	PNV	1285	1.15516	919.195			1410	1.21462	865.07		1819	1.38509	867.182
1	PNV	1493	1.14526	769.85			1516	1.07112	708.764
1	CSC	1509	1.12916	750.907			1486	1.06723	719.57
1	PNV	1423	1.39647	988.581			1327	1.29635	982.444
1	CSC	1453	1.08105	745.766			1787	1.4059	657.051
1	PNV	1128	1.0575	944.987			1384	1.08513	790.561
1	PNV	1386	1.00612	729.406			1459	1.09517	753.602
1	CSC	1616	1.07967	671.256
1	CSC	1590	1.22589	774.098
1	PNV	1410	1.21462	865.07
1	PNV	1516	1.07112	708.764
1	CSC	1433	1.00095	700.507
1	PNV	1486	1.06723	719.57
1	PNV	1327	1.29635	982.444
1	PPE	1340	0.986658	800.92
0	CSC	1819	1.38509	867.182
0	PNV	1787	1.4059	657.051
0	PNV	1384	1.08513	790.561
0	PPE	1243	1.18705	958.102
0	PPE	1454	1.33864	924.8
0	PNV	1459	1.09517	753.602
0	PPE	1551	0.810448	523.327
